# Supplementary material for: Acephate Exposure Induces Transgenerational Ovarian Developmental Toxicity by Altering the Expression of Follicular Growth Markers in Female Rats
Source: Biology (Basel). 2024 Dec 20;13(12):1075. doi: 10.3390/biology13121075 (PMC11673910; doi:10.3390/biology13121075)
Supplement: Supplementary file 1 [file biology-13-01075-s001.zip]

Archive with 1 entries (1 files):
- biology-3352227-supplementary.pdf
